# Supplementary material for: p25alpha Domain-Containing Proteins of Apicomplexans and Related Taxa
Source: Microorganisms. 2023 Jun 8;11(6):1528. doi: 10.3390/microorganisms11061528 (PMC10304595; doi:10.3390/microorganisms11061528)
Supplement: Supplementary file 1 [file microorganisms-11-01528-s001.zip]

Archive with 1 entries (1 files):
- microorganisms-2398778-supplementary.pdf
